# Supplementary material for: Alternative splicing-based therapeutics for neurodegenerative diseases: a dual-database bibliometric and NLP-driven analysis (2000–2025)
Source: Front Med (Lausanne). 2026 Jun 16;13:1849726. doi: 10.3389/fmed.2026.1849726 (PMC13314474; doi:10.3389/fmed.2026.1849726)
Supplement: Supplementary file 1 [file Table_1.xlsx]

## Sheet: Sheet1
Web of Science
Search Terms	TS=(("Alternative Splicing" OR "RNA Splicing" OR "Aberrant Splicing" OR "Mis-splicing" OR "Splice Variant" OR "Alternative Splice Variant" OR Spliceosome OR "Splice-Switching" OR "Splicing Dysregulation") AND (Therapy OR Treatment OR "Therapeutic Target*" OR "Drug Development" OR "RNA Therapeutic*" OR "Antisense Oligonucleotide*" OR ASO OR "Splice-Switching Oligonucleotide*" OR SSO OR "RNA Editin…
PubMed
Component	Search Terms
Concept 1: Alternative Splicing	“Alternative Splicing”[Title/Abstract] OR “RNA Splicing”[Title/Abstract] OR “Aberrant Splicing”[Title/Abstract] OR Mis-splicing[Title/Abstract] OR “Splice Variant”[Title/Abstract] OR “Alternative Splice Variant”[Title/Abstract] OR Spliceosome[Title/Abstract] OR “Splice-Switching”[Title/Abstract] OR “Splicing Dysregulation”[Title/Abstract] OR “Alternative Splicing”[MeSH] OR “RNA Splicing”[MeSH]
Concept 2: Therapeutic Approaches	Therapy[Title/Abstract] OR Treatment[Title/Abstract] OR “Therapeutic Target*”[Title/Abstract] OR “Drug Development”[Title/Abstract] OR “RNA Therapeutic*”[Title/Abstract] OR “Antisense Oligonucleotide*”[Title/Abstract] OR ASO[Title/Abstract] OR “Splice-Switching Oligonucleotide*”[Title/Abstract] OR SSO[Title/Abstract] OR “RNA Editing”[Title/Abstract] OR “Gene Therapy”[Title/Abstract] OR “Molecular…
Concept 3: Neurodegenerative Diseases	“Neurodegenerative Disease*”[Title/Abstract] OR Neurodegeneration[Title/Abstract] OR Alzheimer*[Title/Abstract] OR Parkinson*[Title/Abstract] OR “Amyotrophic Lateral Sclerosis”[Title/Abstract] OR ALS[Title/Abstract] OR “Frontotemporal Dementia”[Title/Abstract] OR FTD[Title/Abstract] OR Huntington*[Title/Abstract] OR “Spinal Muscular Atrophy”[Title/Abstract] OR SMA[Title/Abstract] OR “Multiple Sys…
Filters Applied	English language; Publication type: Clinical Trial, Randomized Controlled Trial
Final Combined Query	(Concept 1) AND (Concept 2) AND (Concept 3)
