# Supplementary material for: Alternative splicing-based therapeutics for neurodegenerative diseases: a dual-database bibliometric and NLP-driven analysis (2000–2025)
Source: Front Med (Lausanne). 2026 Jun 16;13:1849726. doi: 10.3389/fmed.2026.1849726 (PMC13314474; doi:10.3389/fmed.2026.1849726)
Supplement: Supplementary file 2 [file Table_2.xlsx]

## Sheet: Sheet1
	Tool / Software	Brief Explanation
1	Microsoft Excel 2024	Spreadsheet software used for basic data sorting, cleaning, and preliminary calculations
2	Scimago Graphica Beta 1.0.53	A visualization platform that creates geographic maps and network chord diagrams to show country and institutional collaboration patterns.
3	CiteSpace 6.3R3	A citation‑based analysis tool that detects research fronts, citation bursts, and knowledge domain evolutions over time.
4	VOSviewer 1.6.20	A network visualization software that maps co‑authorship, co‑citation, and keyword co‑occurrence relationships.
5	Bibliometrix 5.2.0 (R package)	An R package that performs comprehensive bibliometric analysis, including productivity statistics, thematic mapping, and temporal trend analysis.
6	Latent Dirichlet Allocation (LDA) via R	An unsupervised machine learning algorithm that extracts hidden topics from text by grouping frequently co‑occurring words in titles and abstracts.
7	CLARA (Clustering for Large Applications) via R	A clustering algorithm designed for large datasets; it partitions clinical trial records into distinct subgroups based on term similarity.
