# Supplementary material for: Alternative splicing-based therapeutics for neurodegenerative diseases: a dual-database bibliometric and NLP-driven analysis (2000–2025)
Source: Front Med (Lausanne). 2026 Jun 16;13:1849726. doi: 10.3389/fmed.2026.1849726 (PMC13314474; doi:10.3389/fmed.2026.1849726)
Supplement: Supplementary file 3 [file Table_3.xlsx]

## Sheet: Sheet1
	Public	Private non-profit	Private for profit	Mixed	Unfunded
Supportive Era (2005-2015)	91	29	0	0	6
ASO Breakthrough Era (2017-2020)	70	30	9	2	3
Precision & Screening Era (2021-2025)	161	80	0	1	13
